# Supplementary material for: Use of Metagenomic Shotgun Sequencing Technology To Detect Foodborne Pathogens within the Microbiome of the Beef Production Chain
Source: Appl Environ Microbiol. 2016 Apr 4;82(8):2433–43. doi: 10.1128/AEM.00078-16 (PMC4959480; doi:10.1128/AEM.00078-16)
Supplement: Supplemental material [file AEM.00078-16_zam999117077sd1.xlsx]

## Sheet: sample and reads statistics
sample	Matrix	Sampling Location	raw reads	trimmed reads paired	trimmed reads %	nonhost reads paired	nonhost reads %	% reads classified as bacteria
1	fecal	Arrival	59427820	57322818	0.964579	55096004	0.961153	0.0419
2	fecal	Arrival	47282734	44502872	0.941208	44000086	0.988702	0.0381
3	fecal	Arrival	55369520	53162216	0.960135	52804610	0.993273	0.0382
4	fecal	Arrival	58363326	55703874	0.954433	54857176	0.9848	0.0348
5	fecal	Arrival	56670748	55037284	0.971176	54594438	0.991954	0.0403
6	soil	Arrival	49629616	46737530	0.941727	39474780	0.844606	0.088
7	soil	Arrival	31318034	29302462	0.935642	29132358	0.994195	0.1067
8	soil	Arrival	56398652	53562296	0.949709	52216592	0.974876	0.0698
9	soil	Arrival	54208356	52263262	0.964118	51090292	0.977557	0.0673
22	fecal	Arrival	59698512	57378212	0.961133	57056428	0.994392	0.0366
23	fecal	Arrival	24496768	23223778	0.948034	22651630	0.975364	0.0482
24	soil	Arrival	46659558	41669740	0.893059	41446926	0.994653	0.0915
25	soil	Arrival	61087432	59297100	0.970692	58516366	0.986834	0.0756
26	fecal	Arrival	38251946	37081482	0.969401	36775990	0.991762	0.0783
27	soil	Arrival	47446746	44351260	0.934759	44158334	0.99565	0.1033
32	soil	Exit	33306856	32145300	0.965126	32074398	0.997794	0.0796
33	fecal	Holding	53685438	51778500	0.964479	51044382	0.985822	0.0328
34	fecal	Exit	55920910	53758684	0.961334	53084306	0.987455	0.0329
35	soil	Arrival	68813044	65506106	0.951943	58122368	0.887282	0.0384
38	water	Holding	12014250	11453692	0.953342	8719800	0.761309	0.0624
39	water	Exit	62582998	60695152	0.969835	25526474	0.420569	0.109
40	sponges	Truck	76361896	72252976	0.946191	71909324	0.995244	0.0835
41	sponges	Plant	54276404	51827076	0.954873	1190442	0.0229695	0.0637
42	trimmings	Plant	49973922	47573708	0.951971	253262	0.00532357	0.0078
50	fecal	Exit	41387542	40254606	0.972626	39405084	0.978896	0.0332
51	soil	Exit	55213978	53768708	0.973824	53470946	0.994462	0.0482
61	water	Holding	45783290	43586342	0.952014	43426386	0.99633	0.3177
62	water	Exit	47882554	46220178	0.965282	41876750	0.906027	0.1147
63	water	Arrival	36219232	34539472	0.953622	32064936	0.928356	0.075
64	water	Exit	52566832	50703998	0.964563	50525842	0.996486	0.0681
65	water	Exit	48691606	47167702	0.968703	46274992	0.981074	0.1233
66	water	Arrival	55750340	54035266	0.969237	38145418	0.705936	0.0731
67	water	Exit	40448572	38991640	0.963981	38814896	0.995467	0.1172
68	water	Arrival	37997030	36628904	0.963994	23181582	0.632877	0.1142
69	water	Exit	46251206	44840312	0.969495	37820150	0.843441	0.0877
70	water	Exit	51255394	49361538	0.963051	47528158	0.962858	0.0944
71	water	Arrival	41413014	39533208	0.954608	37675678	0.953013	0.1225
72	water	Exit	39373676	38051522	0.96642	37906574	0.996191	0.0963
73	water	Holding	40251626	37976028	0.943466	37866262	0.99711	0.1635
74	water	Arrival	54714950	52159158	0.953289	51759668	0.992341	0.1011
75	water	Arrival	42266876	40337484	0.954352	40140514	0.995117	0.1124
76	water	Arrival	34906226	33267894	0.953065	33214776	0.998403	0.1363
77	water	Holding	36119110	34137726	0.945143	34124124	0.999602	0.1285
78	water	Arrival	39557166	37726166	0.953713	37658708	0.998212	0.0904
79	water	Holding	31062642	29268568	0.942243	27833880	0.950982	0.1191
80	water	Holding	23589798	21925074	0.92943	21888282	0.998322	0.1362
82	water	Holding	48793128	47189078	0.967125	35636860	0.755193	0.0454
83	fecal	Holding	17702144	16993114	0.959947	16466198	0.968992	0.032
84	fecal	Holding	21845398	20734914	0.949166	20550760	0.991119	0.0417
85	fecal	Exit	17819716	17040714	0.956284	16938138	0.993981	0.0285
86	fecal	Holding	22375372	21515804	0.961584	21397906	0.99452	0.0337
87	fecal	Holding	19992200	19186860	0.959717	18664870	0.972794	0.0327
88	fecal	Holding	18483990	17653120	0.955049	17109146	0.969185	0.0352
89	fecal	Exit	13566878	12908308	0.951458	12833452	0.994201	0.0303
90	fecal	Holding	17193292	16508572	0.960175	16423034	0.994819	0.0279
91	fecal	Holding	18581128	17853758	0.960854	17120960	0.958956	0.0328
92	fecal	Exit	12533618	11415270	0.910772	11089610	0.971472	0.037
93	trimmings	Plant	65160818	61970822	0.951044	217006	0.00350174	0.0028
94	trimmings	Plant	51935740	49478494	0.952687	191640	0.0038732	0.0026
95	trimmings	Plant	85742330	79791470	0.930596	305228	0.00382532	0.0022
96	trimmings	Plant	62840664	31194956	0.496414	116506	0.00373477	0.0027
97	trimmings	Plant	56336564	52524756	0.932339	200222	0.00381195	0.0017
98	trimmings	Plant	60513232	56270778	0.929892	224352	0.00398701	0.0019
99	trimmings	Plant	51126362	47285714	0.924879	185442	0.00392173	0.0081
100	soil	Exit	27009520	24723962	0.91538	24700064	0.999033	0.073
101	soil	Exit	33018876	31665394	0.959009	31598390	0.997884	0.0762
102	soil	Exit	43273022	41459758	0.958097	41289172	0.995886	0.0418
103	soil	Exit	63433996	60982984	0.961361	60475600	0.99168	0.0638
104	soil	Exit	34623034	32145560	0.928444	31193688	0.970389	0.032
105	soil	Exit	20129570	18404226	0.914288	18240748	0.991117	0.0819
106	fecal	Exit	23043188	21776314	0.945022	21687758	0.995933	0.0294
107	fecal	Exit	25562866	24152154	0.944814	24074656	0.996791	0.0291
108	fecal	Exit	38093162	36225164	0.950962	36029038	0.994586	0.0265
109	sponges	Plant	60611904	57874942	0.954844	130732	0.00225887	0.0122
110	sponges	Truck	65223814	61552710	0.943715	57302604	0.930952	0.0723
111	sponges	Truck	86966306	82054170	0.943517	80800412	0.98472	0.0745
112	sponges	Plant	72218596	68889398	0.953901	306856	0.00445433	0.0046
113	sponges	Plant	52894340	50535072	0.955397	239592	0.0047411	0.0035
114	sponges	Truck	61762418	59006816	0.955384	58792646	0.99637	0.106
115	sponges	Truck	59876664	57301702	0.956996	57101704	0.99651	0.1693
116	sponges	Plant	67628278	64985354	0.96092	46682	0.000718346	0.0079
117	sponges	Plant	61762448	59529724	0.96385	302768	0.005086	0.0039
118	sponges	Truck	93353050	89856730	0.962547	89715916	0.998433	0.1381
119	sponges	Plant	57484240	54599858	0.949823	280352	0.00513467	0.0032
120	sponges	Truck	59148482	56203354	0.950208	55832006	0.993393	0.05
121	sponges	Plant	46550954	44250232	0.950576	277286	0.00626632	0.0064
122	sponges	Truck	56189044	53359802	0.949648	53216870	0.997321	0.1209
